# Supplementary material for: VisProDom: an interactive Shiny/R application for displaying protein domains with transcriptional features
Source: BMC Genomics. 2022 Jun 27;23:472. doi: 10.1186/s12864-022-08713-3 (PMC9235191; doi:10.1186/s12864-022-08713-3)
Supplement: Supplementary file 1 — Additional file 1: Supplementary Table 1. The 82 genomes built in to VisProDom. [file 12864_2022_8713_MOESM1_ESM.xlsx]

## Sheet: sheet1
TABLE 1. Built-in genomes
genome	version
Aquilegia coerulea	v3.1
Ananas comosus	v3
Arabidopsis halleri	v1.1
Amaranthus hypochondriacus	v1.0
Amaranthus hypochondriacus	v2.1
Arabidopsis lyrata	v2.1
Anacardium occidentale	v0.9
Asparagus officinalis	V1.1
Arabidopsis thaliana	Araport11.447
Amborella trichopoda	v1.0
Botryococcus braunii	v2.1
Brachypodium distachyon	v3.1
Brachypodium distachyon Bd21_3	v1.1
Brachypodium hybridum	v1.1
Brassica oleracea capitata	v1.0
Brassica rapa FPsc	v1.3
Brachypodium stacei	v0.1
Boechera stricta	v1.2
Brachypodium sylvaticum	v1.1
Cicer arietinum	v1.0
Citrus_clementina	v1.0
Capsella grandiflora	v1.1
Chenopodium quinoa	v1.0
Chlamydomonas reinhardtii	v5.5
Capsella rubella	v1.0
Cucumis sativus	v1
Chromochloris zofingiensis	v5.2.3
Daucus carota	v1.0
Dunaliella salina	v1.0
Eutrema salsugineum	v1.0
Fragaria vesca	v1.1
Gossypium hirsutum	v1.1
Glycine max	Wm82.a2.v1
Gossypium raimondii	v2.1
Helianthus annuus	r1.2
Hordeum vulgare	r1
Kalanchoe fedtschenkoi	v1.1
Kalanchoe laxiflora	v1.1
Lactuca sativa	v5
Linum usitatissimum	v1.0
Musa acuminata	v1
Malus domestica	v1.0
Manihot esculenta	v6.1
Mimulus guttatus	v2.0
Marchantia polymorpha	v3.1
Micromonas pusilla CCMP1545	v3.0
Miscanthus sinensis	v7.1
Micromonas sp. RCC299	v3.0
Medicago truncatula	Mt4.0v1
Ostreococcus lucimarinus	v2.0
Oryza sativa	v7.0
Oryza sativa Kitaake	v3.1
Oropetium thomaeum	v1.0
Populus deltoides WV94	v2.1
Panicum hallii	v3.1
Prunus persica	v2.1
Populus trichocarpa	v3.0
Populus trichocarpa	v3.1
Porphyra umbilicalis	v1.5
Panicum virgatum	v1.1
Phaseolus vulgaris	v2.1
Ricinus communis	v0.1
Sorghum bicolor	v3.1
Sorghum bicolor	v3.2
Sorghum bicolor Rio	v2.1
Sphagnum fallax	v0.5
Setaria italica	v2.2
Solanum lycopersicum	ITAG2.4
Selaginella moellendorffii	v1.0
Spirodela polyrhiza	v2
Salix purpurea	v1.0
Solanum tuberosum	v4.03
Setaria viridis	v1.1
Setaria viridis	v2.1
Triticum aestivum	v2.2
Theobroma cacao	v1.1
Trifolium pratense	v2
Volvox carteri	v2.1
Vitis vinifera	Genoscope.12X
Zostera marina	v2.2
Zea mays B73	V3
Zea mays PH207	v1.1
